# Supplementary material for: Whole-genome sequencing of Mesorhizobium huakuii 7653R provides molecular insights into host specificity and symbiosis island dynamics
Source: BMC Genomics. 2014 Jun 6;15(1):440. doi: 10.1186/1471-2164-15-440 (PMC4072884; doi:10.1186/1471-2164-15-440)
Supplement: Supplementary file 2 — Additional file 2: Table S2: A list of 210 conserved genes in Mesorhizobium huakuii 7653R used for hierarchical clustering analysis. (XLSX 148 KB) [file 12864_2013_6156_MOESM2_ESM.xlsx]

## Sheet: Sheet1
Table S2 A list of 210 conserved genes in M. huakuii 7653R used for hierarchical cluster analysis
Gene ID	Name	Protein function annotation
MCHK_7033	[gene=virB11]	[protein=P-type DNA transfer ATPase VirB11]
MCHK_7036	[gene=virB8]	[protein=virB8 family protein]
MCHK_8169	[gene=nifX]	[protein=nitrogen fixation protein NifX]
MCHK_8171	[gene=nifN]	[protein=nitrogenase molybdenum-iron cofactor biosynthesis protein NifN]
MCHK_8172	[gene=nifE]	[protein=nitrogenase MoFe cofactor biosynthesis protein NifE]
MCHK_0014	[gene=cpaB]	[protein=flp pilus assembly protein CpaB]
MCHK_0204	[gene=glnA1]	[protein=glutamine synthetase, catalytic domain protein]
MCHK_0486	[gene=glcD]	[protein=FAD binding domain protein]
MCHK_0489	[gene=glcF]	[protein=4Fe-4S binding domain protein]
MCHK_0495	[gene=hisZ]	[protein=tRNA synthetase class II core domain family protein]
MCHK_0507	[gene=glnQ]	[protein=ABC transporter family protein]
MCHK_0515	[gene=guaA]	[protein=GMP synthase, N-terminal domain]
MCHK_0535	[gene=rbsB]	[protein=ABC sugar (Ribose) transporter, periplasmic substrate-binding subunit]
MCHK_0536	[gene=rbsA]	[protein=ABC transporter family protein]
MCHK_0582	[gene=hydA]	[protein=dihydropyrimidinase]
MCHK_0585	[gene=dauA]	[protein=FAD-dependent catabolic D-arginine dehydrogenase, DauA]
MCHK_0595	[gene=soxB]	[protein=sarcosine oxidase subunit beta]
MCHK_0621	[gene=hisD]	[protein=histidinol dehydrogenase]
MCHK_0647	[gene=ehuC]	[protein=ectoine/hydroxyectoine ABC transporter, permease protein EhuC]
MCHK_0650	[gene=eutB]	[protein=ectoine utilization protein EutB]
MCHK_0652	[gene=eutD]	[protein=ectoine utilization protein EutD]
MCHK_0664	[gene=kdgR]	[protein=iclR helix-turn-helix domain protein]
MCHK_0689	[gene=braE]	[protein=branched-chain amino acid transport system / permease component family protein]
MCHK_0717	[gene=pcaD]	[protein=3-oxoadipate enol-lactonase]
MCHK_0721	[gene=pcaB]	[protein=3-carboxy-cis,cis-muconate cycloisomerase]
MCHK_0752	[gene=dctB]	[protein=C4-dicarboxylate transport sensor protein dctB]
MCHK_0753	[gene=dctD]	[protein=C4-dicarboxylate transport transcriptional regulatory protein dctD]
MCHK_0767	[gene=ftsZ]	[protein=cell division protein FtsZ]
MCHK_0885	[gene=potH]	[protein=binding--dependent transport system inner membrane component family protein]
MCHK_0900	[gene=bacA]	[protein=Bacteroid_development_protein_BacA]
MCHK_0929	[gene=glyQ]	[protein=glycyl-tRNA synthetase, alpha subunit]
MCHK_1041	[gene=cysC]	[protein=adenylylsulfate kinase]
MCHK_1145	[gene=ccmE]	[protein=cytochrome c-type biogenesis protein CcmE]
MCHK_1287	[gene=gmk]	[protein=guanylate kinase]
MCHK_1506	[gene=glnP]	[protein=amino ABC transporter, permease , 3-TM region, His/Glu/Gln/Arg/opine family domain protein]
MCHK_1648	[gene=purQ]	[protein=phosphoribosylformylglycinamidine synthase I]
MCHK_1757	[gene=exoP]	[protein=non-specific -tyrosine kinase domain protein]
MCHK_1985	[gene=panB]	[protein=3-methyl-2-oxobutanoate hydroxymethyltransferase]
MCHK_2027	[gene=potC]	[protein=binding--dependent transport system inner membrane component family protein]
MCHK_2083	[gene=rplC]	[protein=50S ribosomal protein L3]
MCHK_2226	[gene=dnaE]	[protein=basic membrane family protein]
MCHK_2302	[gene=oppF]	[protein=oligopeptide/dipeptide ABC transporter, ATP-binding , C-terminal domain protein]
MCHK_2337	[gene=fabZ]	[protein=beta-hydroxyacyl-(acyl-carrier-protein) dehydratase FabZ]
MCHK_2450	[gene=urtD]	[protein=urea ABC transporter, ATP-binding protein UrtD]
MCHK_2668	[gene=aatC]	[protein=aminotransferase class I and II family protein]
MCHK_2889	[gene=tauA]	[protein=substrate binding domain of ABC-type glycine betaine transport system family protein]
MCHK_2903	[gene=soxD]	[protein=subunit delta of sarcosine oxidase domain protein]
MCHK_2927	[gene=cobD]	[protein=cobalamin biosynthesis protein CobD]
MCHK_2968	[gene=nuoJ]	[protein=NADH-ubiquinone/plastoquinone oxidoreductase chain 6 family protein]
MCHK_2975	[gene=nuoD]	[protein=NADH-quinone oxidoreductase subunit D]
MCHK_3058	[gene=kup2]	[protein=putative potassium transport system kup 2 domain protein]
MCHK_3070	[gene=mdtA]	[protein=efflux transporter, RND family, MFP subunit]
MCHK_3105	[gene=modB]	[protein=molybdate ABC transporter, permease protein]
MCHK_3159	[gene=senC]	[protein=SCO1/SenC family protein]
MCHK_3241	[gene=opaB]	[protein=aminotransferase class-III family protein]
MCHK_3272	[gene=cysW]	[protein=sulfate ABC transporter, permease protein CysW]
MCHK_3280	[gene=rbsC]	[protein=branched-chain amino acid transport system / permease component family protein]
MCHK_3668	[gene=ycaN]	[protein=bacterial regulatory helix-turn-helix , lysR family protein]
MCHK_3681	[gene=gloA]	[protein=glyoxalase/Bleomycin resistance /Dioxygenase superfamily protein]
MCHK_3834	[gene=dmtH]	[protein=demethylmenaquinone methyltransferase family protein]
MCHK_3872	[gene=motB]	[protein=type VI secretion system OmpA/MotB family protein]
MCHK_4091	[gene=dnaG]	[protein=DNA primase]
MCHK_4160	[gene=gmhB]	[protein=mll2559 protein]
MCHK_4166	[gene=rfaC]	[protein=lipopolysaccharide heptosyltransferase I]
MCHK_4187	[gene=emrK]	[protein=Multidrug_resistance_protein_K]
MCHK_4226	[gene=higA]	[protein=addiction module antidote protein, HigA family]
MCHK_4396	[gene=nirD]	[protein=nitrite reductase NAD(P)H, small subunit]
MCHK_4463	[gene=flgK]	[protein=flagellar hook-associated protein FlgK]
MCHK_4467	[gene=flgD]	[protein=flagellar hook capping family protein]
MCHK_4506	[gene=zitB]	[protein=zinc transporter zitB]
MCHK_4539	[gene=exoN]	[protein=UTP-glucose-1-phosphate uridylyltransferase]
MCHK_4619	[gene=kdpD]	[protein=osmosensitive K+ channel His kinase sensor domain protein]
MCHK_4782	[gene=phnD]	[protein=phosphonate ABC transporter, periplasmic phosphonate binding protein]
MCHK_4808	[gene=malK]	[protein=maltose transport protein MalK]
MCHK_4817	[gene=oppD]	[protein=ABC transporter family protein]
MCHK_4832	[gene=kluB]	[protein=plasmid stabilization system protein]
MCHK_4846	[gene=ptsP]	[protein=phosphoenolpyruvate-protein phosphotransferase]
MCHK_4861	[gene=gntX]	[protein=phosphoribosyl transferase domain protein]
MCHK_4896	[gene=fbpA]	[protein=fe(3+)-binding periplasmic protein]
MCHK_4949	[gene=cobT]	[protein=cobaltochelatase, CobT subunit]
MCHK_4987	[gene=PtsA]	[protein=phosphoenolpyruvate-protein kinase]
MCHK_5067	[gene=rpoE]	[protein=RNA polymerase sigma factor, sigma-70 family protein]
MCHK_5076	[gene=xylG]	[protein=ABC transporter family protein]
MCHK_5080	[gene=phoB]	[protein=phosphate regulon transcriptional regulatory protein PhoB]
MCHK_5097	[gene=rluD]	[protein=pseudouridine synthase, RluA family protein]
MCHK_5104	[gene=tkt]	[protein=transketolase]
MCHK_5112	[gene=gloA3]	[protein=glyoxalase/Bleomycin resistance /Dioxygenase superfamily protein]
MCHK_5119	[gene=cryz]	[protein=NAD(P)H quinone oxidoreductase, PIG3 family protein]
MCHK_5132	[gene=speB]	[protein=arginase family protein]
MCHK_5139	[gene=ispA]	[protein=geranyltranstransferase]
MCHK_5166	[gene=pyk]	[protein=pyruvate kinase]
MCHK_5201	[gene=thiQ]	[protein=thiamine ABC transporter, ATP-binding protein]
MCHK_5204	[gene=thiN]	[protein=thiamine pyrophosphokinase]
MCHK_5207	[gene=ccdB]	[protein=ccdB-like toxin protein]
MCHK_5211	[gene=purA]	[protein=adenylosuccinate synthetase]
MCHK_5214	[gene=serC]	[protein=phosphoserine aminotransferase]
MCHK_5222	[gene=tilS]	[protein=tRNA(Ile)-lysidine synthetase]
MCHK_5239	[gene=rcdA]	[protein=regulator of CtrA degradation]
MCHK_5246	[gene=thiE]	[protein=thiamine monophosphate synthase/TENI family protein]
MCHK_5247	[gene=enhC]	[protein=sel1 repeat family protein]
MCHK_5249	[gene=suhB]	[protein=extragenic suppressor protein suhB]
MCHK_5255	[gene=ctaQ]	[protein=carboxypeptidase Taq (M32) metallopeptidase family protein]
MCHK_5259	[gene=farC]	[protein=NAD dependent epimerase/dehydratase family protein]
MCHK_5268	[gene=ygdQ]	[protein=integral membrane TerC family protein]
MCHK_5275	[gene=ymaE]	[protein=uncharacterized protein ymaE]
MCHK_5283	[gene=livF]	[protein=ABC transporter family protein]
MCHK_5286	[gene=livH]	[protein=branched-chain amino acid transport system / permease component family protein]
MCHK_5288	[gene=dadA]	[protein=FAD dependent oxidoreductase family protein]
MCHK_5293	[gene=ytcD]	[protein=hxlR-like helix-turn-helix family protein]
MCHK_5296	[gene=mmsA]	[protein=methylmalonate-semialdehyde dehydrogenase]
MCHK_5307	[gene=ctpA]	[protein=C-terminal processing peptidase family protein]
MCHK_5308	[gene=filA]	[protein=peptidase M23 family protein]
MCHK_5310	[gene=rlmH]	[protein=SPOUT methyltransferase family protein]
MCHK_5314	[gene=nadD]	[protein=nicotinate (nicotinamide) nucleotide adenylyltransferase]
MCHK_5317	[gene=proB]	[protein=glutamate 5-kinase]
MCHK_5322	[gene=rpmA]	[protein=ribosomal protein L27]
MCHK_5326	[gene=calB]	[protein=coniferyl aldehyde dehydrogenase]
MCHK_5337	[gene=racX]	[protein=putative aspartate/glutamate racemase]
MCHK_5343	[gene=leuS]	[protein=leucyl-tRNA synthetase]
MCHK_5353	[gene=acsA]	[protein=acetate--CoA ligase]
MCHK_5361	[gene=htpX]	[protein=peptidase M48 family protein]
MCHK_5365	[gene=purH]	[protein=phosphoribosylaminoimidazolecarboxamide formyltransferase/IMP cyclohydrolase]
MCHK_5367	[gene=gdhB]	[protein=bacterial NAD-glutamate dehydrogenase family protein]
MCHK_5371	[gene=rhtB]	[protein=lysE type translocator family protein]
MCHK_5372	[gene=sapM]	[protein=phosphoesterase family protein]
MCHK_5374	[gene=typA]	[protein=GTP-binding protein TypA/BipA]
MCHK_5383	[gene=lemA]	[protein=lemA family protein]
MCHK_5387	[gene=cynT]	[protein=carbonic anhydrase family protein]
MCHK_5390	[gene=mlrC]	[protein=mlrC C-terminus family protein]
MCHK_5394	[gene=fabG]	[protein=short chain dehydrogenase family protein]
MCHK_5404	[gene=tonB]	[protein=tonB family C-terminal domain protein]
MCHK_5405	[gene=exbD]	[protein=tonB system transport protein ExbD]
MCHK_5408	[gene=dhbB]	[protein=isochorismatase family protein]
MCHK_5418	[gene=pcaF]	[protein=beta-ketoadipyl CoA thiolase]
MCHK_5419	[gene=catJ]	[protein=3-oxoadipate CoA-transferase subunit B]
MCHK_5422	[gene=ordL]	[protein=FAD dependent oxidoreductase family protein]
MCHK_5435	[gene=pimF]	[protein=enoyl-CoA hydratase/isomerase family protein]
MCHK_5457	[gene=gpsA]	[protein=NAD-dependent glycerol-3-phosphate dehydrogenase N-terminus family protein]
MCHK_5460	[gene=prmA]	[protein=ribosomal protein L11 methyltransferase]
MCHK_5463	[gene=gcvA4]	[protein=bacterial regulatory helix-turn-helix , lysR family protein]
MCHK_5466	[gene=mtrA]	[protein=response regulator]
MCHK_5471	[gene=ftsK1]	[protein=ftsK/SpoIIIE family protein]
MCHK_5477	[gene=tesB]	[protein=acyl-CoA thioesterase II]
MCHK_5478	[gene=ubiF]	[protein=ubiquinone biosynthesis hydroxylase, UbiH/UbiF/VisC/COQ6 family protein]
MCHK_5484	[gene=osmC]	[protein=peroxiredoxin, OsmC subfamily protein]
MCHK_5487	[gene=sdhB]	[protein=succinate dehydrogenase and fumarate reductase iron-sulfur family protein]
MCHK_5496	[gene=leuC]	[protein=3-isopropylmalate dehydratase, large subunit]
MCHK_5505	[gene=trmD]	[protein=tRNA (guanine-N1)-methyltransferase]
MCHK_5506	[gene=rimM]	[protein=16S rRNA processing protein RimM]
MCHK_5507	[gene=xerC]	[protein=tyrosine recombinase XerC]
MCHK_5538	[gene=ccmA]	[protein=heme ABC exporter, ATP-binding protein CcmA]
MCHK_5555	[gene=clcA]	[protein=voltage gated chloride channel family protein]
MCHK_5557	[gene=rlmN]	[protein=radical SAM superfamily protein]
MCHK_5563	[gene=argG]	[protein=argininosuccinate synthase]
MCHK_5579	[gene=yneE]	[protein=uncharacterised family protein]
MCHK_5584	[gene=deaD]	[protein=DEAD/DEAH box helicase family protein]
MCHK_5589	[gene=marR]	[protein=marR family protein]
MCHK_5603	[gene=chvI]	[protein=response regulator]
MCHK_5604	[gene=cydD]	[protein=putative membrane protein]
MCHK_5610	[gene=imuB]	[protein=putative DNA polymerase]
MCHK_5613	[gene=lonD]	[protein=ATP-dependent protease La domain protein]
MCHK_5614	[gene=trxA]	[protein=thioredoxin]
MCHK_5629	[gene=nccN]	[protein=nickel-cobalt-cadmium resistance protein]
MCHK_5637	[gene=asnC]	[protein=asnC family protein]
MCHK_5641	[gene=bkdB]	[protein=lipoamide acyltransferase component of branched-chain alpha-keto acid dehydrogenase complex]
MCHK_5646	[gene=vldV]	[protein=conserved hypothetical protein]
MCHK_5658	[gene=aroE]	[protein=shikimate 5-dehydrogenase]
MCHK_5678	[gene=tauB]	[protein=ABC transporter family protein]
MCHK_5682	[gene=yadG]	[protein=ABC transporter family protein]
MCHK_5684	[gene=cydB]	[protein=cytochrome oxidase subunit II family protein]
MCHK_5689	[gene=msrA]	[protein=peptide-methionine (S)-S-oxide reductase]
MCHK_5701	[gene=fxsA]	[protein=fxsA cytoplasmic membrane family protein]
MCHK_5708	[gene=phaZ]	[protein=polyhydroxyalkanoate depolymerase, intracellular family protein]
MCHK_5719	[gene=narL]	[protein=response regulator]
MCHK_5723	[gene=hyqR]	[protein=putative uncharacterized protein]
MCHK_5734	[gene=cyaA]	[protein=CYTH domain protein]
MCHK_5746	[gene=ligD]	[protein=DNA ligase D]
MCHK_5755	[gene=rpoE]	[protein=sigma-70, region 4 family protein]
MCHK_5764	[gene=rdgB]	[protein=non-canonical purine NTP pyrophosphatase, rdgB/HAM1 family]
MCHK_5766	[gene=ptpA]	[protein=protein-tyrosine-phosphatase]
MCHK_5781	[gene=phoP]	[protein=response regulator]
MCHK_5817	[gene=dgoK]	[protein=2-keto-3-deoxy-galactonokinase family protein]
MCHK_5833	[gene=gntR]	[protein=bacterial regulatory s, gntR family protein]
MCHK_5837	[gene=nagA]	[protein=N-acetylglucosamine-6-phosphate deacetylase]
MCHK_5850	[gene=deoC]	[protein=deoxyribose-phosphate aldolase]
MCHK_5852	[gene=mdtA]	[protein=efflux transporter, RND family, MFP subunit]
MCHK_5875	[gene=panE]	[protein=2-dehydropantoate 2-reductase]
MCHK_5889	[gene=regM]	[protein=histidine kinase-, DNA gyrase B-, and HSP90-like ATPase family protein]
MCHK_5894	[gene=emrA]	[protein=hlyD secretion family protein]
MCHK_5902	[gene=msrB]	[protein=methionine-R-sulfoxide reductase]
MCHK_5908	[gene=bchE]	[protein=magnesium-protoporphyrin IX monomethyl ester anaerobic oxidative cyclase]
MCHK_5952	[gene=pncA]	[protein=bifunctional protein]
MCHK_5963	[gene=speB]	[protein=agmatinase]
MCHK_5972	[gene=mltR]	[protein=bacterial regulatory helix-turn-helix s, AraC family protein]
MCHK_5994	[gene=ureF]	[protein=ureF family protein]
MCHK_6005	[gene=ureD]	[protein=ureD urease accessory family protein]
MCHK_6058	[gene=iolD]	[protein=thiamine pyrophosphate enzyme, N-terminal TPP binding domain protein]
MCHK_6072	[gene=ndoA]	[protein=naphthalene 1,2-dioxygenase system ferredoxin subunit]
MCHK_6124	[gene=infC]	[protein=translation initiation factor IF-3]
MCHK_6132	[gene=trpB]	[protein=tryptophan synthase, beta subunit]
MCHK_6150	[gene=chvG]	[protein=HAMP domain protein]
MCHK_6157	[gene=hcaD]	[protein=oxidoreductase FAD-binding domain protein]
MCHK_6166	[gene=aglF]	[protein=binding--dependent transport system inner membrane component family protein]
MCHK_6177	[gene=gsiA]	[protein=ABC transporter family protein]
MCHK_6188	[gene=xdhB]	[protein=xanthine dehydrogenase, molybdopterin binding subunit]
MCHK_6296	[gene=acxB]	[protein=hydantoinase B/oxoprolinase family protein]
MCHK_6415	[gene=ydcU]	[protein=inner membrane ABC transporter permease protein ydcU]
MCHK_6446	[gene=dppB]	[protein=binding--dependent transport system inner membrane component family protein]
MCHK_6494	[gene=oppC]	[protein=binding--dependent transport system inner membrane component family protein]
MCHK_6558	[gene=moeB]	[protein=thiF family protein]
