# Supplementary material for: Whole-genome sequencing of Mesorhizobium huakuii 7653R provides molecular insights into host specificity and symbiosis island dynamics
Source: BMC Genomics. 2014 Jun 6;15(1):440. doi: 10.1186/1471-2164-15-440 (PMC4072884; doi:10.1186/1471-2164-15-440)
Supplement: Supplementary file 3 — Additional file 3: Table S3: P-values for t-test of significance. (XLSX 9 KB) [file 12864_2013_6156_MOESM3_ESM.xlsx]

## Sheet: Sheet1
Table S3 P-values for t-test of significance
p-value	7653R-WSM2073	7653R-WSM1271	7653R-WSM2075
7653R-MAFF303099	1.23891e-37	2.92009e-45	7.13717e-21
