# Supplementary material for: Whole-genome sequencing of Mesorhizobium huakuii 7653R provides molecular insights into host specificity and symbiosis island dynamics
Source: BMC Genomics. 2014 Jun 6;15(1):440. doi: 10.1186/1471-2164-15-440 (PMC4072884; doi:10.1186/1471-2164-15-440)
Supplement: Supplementary file 5 — Additional file 5: Table S7: Proteins related to the type-III secretion system in Mesorhizobium huakuii 7653R and MAFF303099. (XLSX 138 KB) [file 12864_2013_6156_MOESM5_ESM.xlsx]

## Sheet: Sheet1
Table S7 Proteins related to type III secretion system in M. huakuii 7653R and MAFF303099
Type III secretion system	7653R	MAFF303099	Protein similarity (%)
NopP	MCHK_8058
NopX	MCHK_8082	Mll6337	78
NopB	MCHK_8085	Mlr8763	67
NopA	MCHK_8074	Msr8767	50
NopC		Mlr8768
HrcC1/NolW	MCHK_8084	Mll6338	88
NolU	MCHK_8087	Mlr8764	75
HrcJ/NolT	MCHK_8086	Mlr6339	78
HrcL/NolV	MCHK_8088	Mlr6341	81
HrcN	MCHK_8089	Mlr6342	93
HrcQ	MCHK_8091	Mlr6344	76
HrcR	MCHK_8092	Mhl8766	90
HrcS	MCHK_8093	Msr8694	95
HrcT	MCHK_8094	Mlr6345	83
HrcU	MCHK_8095	Mlr6346	80
HrcV	MCHK_8072	Mlr6348	87
HrcC2	MCHK_8027	Mlr6335	89
